# Supplementary material for: Screening for duplications, deletions and a common intronic mutation detects 35% of second mutations in patients with USH2A monoallelic mutations on Sanger sequencing
Source: Orphanet J Rare Dis. 2013 Aug 8;8:122. doi: 10.1186/1750-1172-8-122 (PMC3751126; doi:10.1186/1750-1172-8-122)
Supplement: Additional file 1 — Genotypes of all 49 families screened for USH2A deletions/duplications and USH2A: c.7595-2144A>G. [file 1750-1172-8-122-S1.xlsx]

## Sheet: Sheet1
Additional file 1. Genotypes of all probands screened for USH2A deletions/duplications and USH2A: c.7595-2144A>G
Family	Diagnosis	Gene	Allele 1 Protein Change	Allele 2 Protein Change	Pathogenicity Allele 1	Pathogenicity Allele 2	Ethnicitya
46	USH2	USH2A	p.(Glu2288*)	Exon 40 deleted	Pathogenic	Pathogenic	Caucasian
657	USH2	USH2A	p.(Arg63*)	Exon 70 deleted	Pathogenic	Pathogenic	Caucasian
151	USH2	USH2A	p.(Gln1063Serfs*15)	Exon 22-23 deleted	Pathogenic	Pathogenic	Caucasian
148	USH2	USH2A	p.(Glu767Serfs*21)	Exon 27 deleted	Pathogenic	Pathogenic	Caucasian
309	USH2	USH2A	p.(Glu767Serfs*21)	Exon 4 deleted	Pathogenic	Pathogenic	Caucasian
283	USH2	USH2A	p.(Glu767Serfs*21)	Exons 4-13 duplicated	Pathogenic	Pathogenic	Caucasian
707	USH2	USH2A	p.(Glu767Serfs*21)	p.(Lys2532Thrfs*56)	Pathogenic	Pathogenic	Caucasian
24	USH2	USH2A	p.(Glu767Serfs*21)	p.(Lys2532Thrfs*56)	Pathogenic	Pathogenic	Caucasian
477	USH2	USH2A	p.(Glu767Serfs*21)	p.(Thr2310Pro)	Pathogenic	UV3c	Caucasian
531	USH2	USH2A	p.(Glu767Serfs*21)	p.(Gly257Arg)	Pathogenic	UV3c	Unknown
669	USH2	USH2A	p.(Glu767Serfs*21)	p.(Phe1868Cys)	Pathogenic	UV3c	Unknown
432	USH2	USH2A	p.(Glu767Serfs*21)	c.12295-3T>A	Pathogenic	UV3c	Indian
26	USH2	USH2A	p.(Glu2288*)	Unknown	Pathogenic		Caucasian
161	USH2	USH2A	p.(Glu767Serfs*21)	Unknown	Pathogenic		Caucasian
225	USH2	USH2A	p.(Asn346His)	Unknown	Pathogenic		Caucasian
239	USH2	USH2A	p.(Thr4809Ile)	Unknown	Pathogenic		Caucasian
326	USH2	USH2A	p.(Glu767Serfs*21)	Unknown	Pathogenic		Caucasian
427	USH2	USH2A	p.(Try318*)	Unknown	Pathogenic		Afro-Caribbean
433b	USH2	USH2A	p.(Glu767Serfs*21)	Unknown	Pathogenic		Caucasian
440	USH2	USH2A	p.(Cys620Phe)	Unknown	Pathogenic		Caucasian
568	USH2	USH2A	p.(Gly4403Profs*15)	Unknown	Pathogenic		Caucasian
651	USH2	USH2A	p.(Arg1946Leufs*22)	Unknown	Pathogenic		Caucasian
377	USH2	USH2A	p.(Arg1777Trp)	p.(Asn2285Ser)	UV3	UV2	Indian
558b	USH2	USH2A	p.(Thr281Lys)	p.(Thr281Lys)	UV2	UV2	Turkish Cypriot
29	USH2	USH2A	p.(Arg4192His)	p.(Arg4192His)	UV2	UV2	Caucasian (Italy)
275	USH2	GPR98	p.(Asp1375His)	Unknown	UV2		Caucasian
546	USH2	USH2A	p.(Cys3281Phe)	Unknown	UV2		Caucasian
670	USH2	USH2A	p.(Gly1751Val)	Unknown	UV2		Unknown
205b	USH2	USH2A	Unknown	Unknown			Indian
5	USH2	Unknown					Indian
72	USH2	Unknown
207	USH2	Unknown
304	USH2	Unknown
312b	USH2	Unknown					Black African
368	USH2	Unknown
480	USH2	Unknown					Caucasian
537	USH2	Unknown
712	USH2	Unknown
128	Atypical Usher	USH2A	p.(Lys2532Thrfs*56)	Unknown	Pathogenic
520	Atypical Usher	MYO7A	p.(Leu326Gln)	Unknown	UV2		Indian
633	Atypical Usher	USH1C	p.(Arg339Gln)	Unknown	UV2		Caucasian
95	Atypical Usher	Unknown
153	Atypical Usher	Unknown
223	Atypical Usher	Unknown
236	Atypical Usher	Unknown
423b	Atypical Usher	Unknown
426	Atypical Usher	Unknown
501	Atypical Usher	Unknown
631	Atypical Usher	Unknown
Variants in bold were identified in this study by USH2A MLPA or sequencing for USH2A: c.7595-2144A>G. Variants not in bold had been previously published in these individuals [7].
a Where Caucasian is used to describe ethnicity this denotes UK and European.
b Consanguineous family.
c Variants were previously published as UV2, as frequency was initially only assesed in 96 control chromosomes [7]. Further investigation in exome variant server [http://evs.gs.washington.edu/EVS/] and 1000 genomes [http://www.1000genomes.org/] reveals a control frequency of less than 0.236%. In addition these variants have been found in individuals with a pathogenic mutations in the same gene, a…
