# Supplementary material for: Screening for duplications, deletions and a common intronic mutation detects 35% of second mutations in patients with USH2A monoallelic mutations on Sanger sequencing
Source: Orphanet J Rare Dis. 2013 Aug 8;8:122. doi: 10.1186/1750-1172-8-122 (PMC3751126; doi:10.1186/1750-1172-8-122)
Supplement: Additional file 2 — Clinical data from all atypical individuals and USH2 probands with USH2A deletions, duplications and c.7595-2144A>G. [file 1750-1172-8-122-S2.xlsx]

## Sheet: Sheet1
Additional file 2. Clinical data from all atypical individuals and USH2 probands with USH2A deletions, duplications and c.7595-2144A>G.
										Visual acuity (LogMAR)
Diagnosis	Family (proband)a	Diagnosis	Age of onset of hearing loss	Hearing loss progression	Configuration of hearing lossb	Vestibular testing	Communication	Age of RP onset; presenting symptomc	Visual fields (degrees diameter)d	Right eye	Left eye	Ethnicity	Family history
Atypical Usher	95	Atypical_Usher	Congenital	No	Bilat ↓ slope 75-130	Bilat hypofunction	lipreading, speech, hearing aids	17; night blindness	10 (right eye only)	0.2	2.7	Caucasian	None
	128	Atypical_Usher	Adult	Yes	Bilat ↓ slope 20-100	L Canal paresis	speech	13; night blindness	15	0.3	0.3	Caucasian	Two affected siblings. Maternal aunt with RP.
	153	Atypical_Usher	Congenital	No	Bilat ↓slope 14/40-100	Bilat hypofunction	speech,hearing aids	13; night blindness	35 + peripheral islands	0.3	0.32	Caucasian	None
	223	Atypical_Usher	Congenital	No	Bilat ↓ slope 80-130 (atypical configuration)	Not tested	speech, hearing aids	18; night blindness	20	0.4	0.26	Caucasian	None
	236	Atypical_Usher	Congenital	Reported	Bilat ↓ slope 45-130 (steep)	Normal	speech,hearing aids	25; night blindness	30 + peripheral islands	0.28	0.98	Caucasian	None
	423	Atypical_Usher	Congenital	No	Bilat ↓ slope 90-130	Bilat vest failure	speech, hearing aids	10; visual field constriction. Unusual depigmented patches throughout midperipheral and peripheral retina not typically seen in RP	35 + peripheral islands	0.2	0.2	Pakistani	None. Consanguineous.
	426	Atypical_Usher	Congenital	Reported rapid deterioration in 20s	Bilat ↓ slope 100-130 (profound across frequencies)	Bilat vest failure	British sign language	16; visual field constriction	50 + peripheral islands	0.1	0.1	Caucasian	Son and husband have hearing loss.
	501	Atypical_Usher	Adult	Reported	Bilat ↓ slope 70-90	Bilat hypofunction	speech	42; night blindness. Significant retinal and RPE atrophy with no pigmentation	unable to perform	0.32	2.6	Caucasian	None
	520	Atypical_Usher	9 years	Yes now profound	Bilat ↓ slope 90-130	Bilat hypofunction	speech	28; night blindness. Anterior retinal pigmentation with telangiectatic vessels and localised retinal exudates	50	0.5	0.22	Indian	None
	631	Atypical_Usher	ND	No	Flat 70-80 (ski slope)	Normal	speech; mild LDs;	15; night blindness	20 (left eye only)	2.6	0.3	Caucasian	None
	633	Atypical_Usher	ND	No	Bilat ↓ slope	Not tested	speech, hearing aids	11; decreased central vision. Irregular atrophy and pigmentation affecting predominantly the posterior pole	unable to perform	1.6	2.6	Caucasian	None
USH2	24	USH2	Congenital	Reported	Bilat ↓ slope 40-100	Normal	speech,hearing aids	14; night blindness	20	0.5	0.5	Caucasian	(see figure 1 for family trees)
	46	USH2	Congenital	Reported	Bilat ↓ slope 30-80	Normal	speech, hearing aids	28; night blindness	60	0.2	0.1	Caucasian
	148	USH2	Congenital	No	Bilat ↓ slope 35-70	Normal	speech	9; night blindness	not tested	0.2	0.16	Caucasian
	151	USH2	Congenital	Reported	Bilat ↓ slope 45-70	Lcanal paresis	speech, hearing aids	21; night blindness	40 + peripheral islands	0.06	0.14	Caucasian
	283	USH2	Congenital	No	Bilat ↓ slope 40-80	Normal	speech, hearing aids	15; night blindness	120	-0.12	-0.12	Caucasian
	309	USH2	Congenital	ND	ND	ND	speech	7; night blindness	130	0.18	0.18	Caucasian
	657	USH2	Congenital	No	Bilat ↓ slope 55-80/90	L canal paresis	speech, hearing aids	11; night blindness	unable to perform	0.96	2.7	Caucasian
	707	USH2	Congenital	Reported	Bilat ↓ slope 40-100	Normal	speech	12; night blindness	20	0.26	0.26	Caucasian
a Clinical data given for the affected proband from each family only
b All of the cases (except the proband from family 631 which was plateau) showed virtually symmetrical down sloping hearing loss; dBHL levels from 250Hz to 8kHz are listed ie. 'Bilat ↓ slope 20-100' means 20dBHL at 250Hz decreasing to 100dBHL at 8kHz
c Fundus appearance was typical of Usher syndrome in all cases except the probands from families 501, 520 and 633.
d Approximate visual field size averaged between the two eyes
ND Means no data.
